# Supplementary material for: Recent Molecular Characterization of Porcine Rotaviruses Detected in China and Their Phylogenetic Relationships with Human Rotaviruses
Source: Viruses. 2024 Mar 14;16(3):453. doi: 10.3390/v16030453 (PMC10975774; doi:10.3390/v16030453)
Supplement: Supplementary file 1 [file viruses-16-00453-s001.zip]

Archive with 3 entries (3 files):
- Supplementary Materials Table S2.pdf
- Supplementary Materials Table S3.pdf
- Supplementary Materials Table S1.pdf
